# Supplementary material for: Food Frequency Questionnaire to Estimate Dietary Adherence in Hemodialysis Patients: A Pilot Study
Source: Nutrients. 2025 Oct 7;17(19):3161. doi: 10.3390/nu17193161 (PMC12526287; doi:10.3390/nu17193161)
Supplement: Supplementary file 1 [file nutrients-17-03161-s001.zip]

Archive with 1 entries (1 files):
- nutrients-3895443-supplementary.pdf
